# Supplementary material for: Corneal Allogeneic Intrastromal Ring Segments for Treating Keratoconus—Systematic Review and Meta-Analysis
Source: Medicina (Kaunas). 2026 Mar 12;62(3):523. doi: 10.3390/medicina62030523 (PMC13027829; doi:10.3390/medicina62030523)
Supplement: Supplementary file 1 [file medicina-62-00523-s001.zip]

Archive with 1 entries (1 files):
- medicina-4104982-supplementary.pdf
